# Supplementary material for: Lactate Regulates Metabolic and Pro-inflammatory Circuits in Control of T Cell Migration and Effector Functions
Source: PLoS Biol. 2015 Jul 16;13(7):e1002202. doi: 10.1371/journal.pbio.1002202 (PMC4504715; doi:10.1371/journal.pbio.1002202)
Supplement: S2 Table — (XLSX) [file pbio.1002202.s011.xlsx]

## Sheet: Sheet1
Primer name	Sequence	Species	Description	Acc.Nr
Slc16a1_F	GCTGGAGGTCCTATCAGCAG	mouse	Monocaboxylic acid transporter 1	NM_009196.4
Slc16a1_R	AGTTGAAAGCAAGCCCAAGA	mouse	Monocaboxylic acid transporter 1
Slc5a12_F	AAGCACCTATGAGTACTTACAGC	mouse	sodium-coupled monocarboxylate transporter 2 isoform 1	NM_001003915.2
Slc5a12_R	ACCAGTCACTTGGTTGAGAGC	mouse	sodium-coupled monocarboxylate transporter 2 isoform 1
Hk1_F	AAAGCGGTTCAAAGCCAGTG	mouse	hexokinase-1 isoform HK1	NM_001146100.1
Hk1_R	CACCACAGCTACAATGTTAGCG	mouse	hexokinase-1 isoform HK1
PkM2_F	CCACTTGCAATTATTTGAGGAA	mouse	Pyruvate Kinase M2 Isoform	NM_011099.3
PkM2_R	GTGAGCAGACCTGCCAGACT	mouse	Pyruvate Kinase M2 Isoform
Glut1_F	CACTGTGGTGTCGCTGTTTG	mouse	Slc2a1 solute carrier family 2 (facilitated glucose transporter), member 1	NM_011400.3
Glut1_R	ATGGAATAGGACCAGGGCCT	mouse	Slc2a1 solute carrier family 2 (facilitated glucose transporter), member 1
Glut2_F	GGAAGTCAGGGCAAAGAAAAGC	mouse	Slc2a2 solute carrier family 2, (facilitated glucose transporter) member 2	NM_031197.2
Glut2_R	AATTGGCATCCGTGAAGAGC	mouse	Slc2a2 solute carrier family 2, (facilitated glucose transporter) member 2
Glut3_F	AACTTGCTGGCCATCATTGC	mouse	Slc2a3 solute carrier family 2, (facilitated glucose transporter) member 3	NM_011401.4
Glut3_R	TGCACAGGCCACAGAAAATG	mouse	Slc2a3 solute carrier family 2, (facilitated glucose transporter) member 3
Glut4_F	TGGCCTTCTTTGAGATTGGC	mouse	Slc2a4 solute carrier family 2 (facilitated glucose transporter), member 4	NM_009204.2
Glut4_R	AACCCATGCCGACAATGAAG	mouse	Slc2a4 solute carrier family 2 (facilitated glucose transporter), member 4
Lta_F	TGTGTTCCTGCTCAGTAAGGG	mouse	lymphotoxin-alpha precursor (TNFbeta)	NM_010735.2
Lta_R	ACAGTGCAAAGGCTCCAAAG	mouse	lymphotoxin-alpha precursor (TNFbeta)
IL4_F	TCGGCATTTTGAACGAGGTC	mouse	interleukin-4 precursor	NM_021283.2
IL4_R	TGGTGTTCTTCGTTGCTGTG	mouse	interleukin-4 precursor
IL5_F	CCGCCAAAAAGAGAAGTGTGG	mouse	interleukin-5 precursor	NM_010558.1
IL5_R	TTCCATTGCCCACTCTGTACTC	mouse	interleukin-5 precursor
IFNg_F	ATCAGGCCATCAGCAACAAC	mouse	Interferon gamma precursor	NM_008337.3
IFNg_R	TGCATCCTTTTTCGCCTTGC	mouse	Interferon gamma precursor
IL13_F	ATTGCATGGCCTCTGTAACC	mouse	interleukin-13 precursor	NM_008355.3
IL13_R	GGCGAAACAGTTGCTTTGTG	mouse	interleukin-13 precursor
IL17_F	AAAGCTCAGCGTGTCCAAAC	mouse	interleukin-17A precursor	NM_010552.3
IL17_R	TTCTGGAGCTCACTTTTGCG	mouse	interleukin-17A precursor
Rorc_F	TCAAGTTTGGCCGAATGTCC	mouse	RAR-related orphan receptor gamma	NM_011281.2
Rorc_R	ACTTGTTCCTGTTGCTGCTG	mouse	RAR-related orphan receptor gamma
SLC16A1_F	CACCCACAGAGGCTTTTTGC	human	monocarboxylate transporter 1	NM_003051.3
SLC16A1_R	GTCGGGCTACCATGTCAACA	human	monocarboxylate transporter 1
SLC5A12_F	GTGTGCTGTCTTCTCTGGCT	human	sodium-coupled monocarboxylate transporter 2	NM_178498.3
SLC5A12_R	GCCACAAAAAGTCCTGGCAG	human	sodium-coupled monocarboxylate transporter 2
